# Supplementary material for: Validation of the performance of a point of care molecular test for leprosy: From a simplified DNA extraction protocol to a portable qPCR
Source: PLoS Negl Trop Dis. 2024 Oct 7;18(10):e0012032. doi: 10.1371/journal.pntd.0012032 (PMC11573133; doi:10.1371/journal.pntd.0012032)
Supplement: S1 Table — Key: PB–Paucibacillary; MB–Multibacillary; OD–Other dermatoses. (XLSX) [file pntd.0012032.s001.xlsx]

## Sheet: Planilha1
		Número	Sample Number	Age	sex	Clinical Diagnostic	Bacilloscopic Index	iLB			Age	Number of patients
		1	30847	48	M	MB	1	0			0-15	2		Woman	53
		2	30996	59	M	PB	0	0			16-30	16		Man	62
		3	30997	38	M	OD	NR	0			31-45	31
		4	30998	69	F	PB	NR	0			16-60	32
		5	31013	44	F	MB	NR	0			>60	34
		6	31046	63	M	OD	0	0				115
		7	31071	62	F	PB	0	0
		8	31563	72	M	PB	0	0
		9	31566	49	F	MB	4	2024-05-03			PB	25
		10	31567	23	F	OD	0	0			MB	40
		11	31571	52	M	MB	5	2024-06-03			OD	50
		12	31581	44	F	OD	0	0				115
		13	31582	72	F	PB	0	0
		14	31592	72	F	PB	0	0
		15	31601	25	M	OD	0	0			PB	Paucibacillary leprosy
		16	31604	67	F	PB	0	0			MB	Multibacillary leprosy
		17	31605	36	M	MB	3	2024-05-02			OD	Other dermatoses
		18	31607	58	F	PB	0	0
		19	31615	40	M	MB	NR	5.85
		20	31616	53	F	PB	0	0
		21	31622	34	F	OD	0	0
		22	31626	72	F	OD	0	0
		23	31629	35	M	OD	0	0
		24	31638	28	M	PB	NR	0
		25	31646	42	M	MB	NR	0
		26	31649	22	M	MB	5	5.95
		27	31656	13	F	OD	NR	0
		28	31667	50	F	OD	0	0
		29	31682	65	F	OD	0	0
		30	31683	73	F	OD	0	0
		31	31686	57	M	OD	0	0
		32	31692	32	F	MB	NR	2024-05-03
		33	31698	53	M	OD	0	0
		34	31700	60	F	OD	0	0
		35	31762	45	F	PB	0	0
		36	31782	77	M	MB	4	2024-08-04
		37	31784	65	M	MB	NR	5.85
		38	31785	72	F	PB	0	0
		39	31795	43	M	PB	0	0
		40	31800	41	M	MB	0	0
		41	31907	29	M	MB	5	5
		42	31932	27	F	MB	2.75	4
		43	31935	35	M	MB	4	0
		44	31957	68	M	MB	3.75	NR
		45	31958	78	M	OD	0	0
		46	31979	29	F	OD	0	0
		47	31985	71	F	PB	0	0
		48	31992	40	M	MB	5.25	6
		49	31995	51	M	OD	0	0
		50	31996	51	F	OD	0	0
		51	32012	49	F	MB	2024-05-04	NR
		52	32021	68	M	MB	3.25	4
		53	32022	60	F	MB	2024-05-01	NR
		54	32025	70	M	MB	5	6
		55	32033	51	M	MB	5.75	6
		56	32035	27	F	PB	0	0
		57	32036	38	M	MB	4	NR
		58	32037	32	M	PB	0	0
		59	32038	60	F	OD	0	0
		60	32046	66	F	OD	0	0
		61	32057	30	F	PB	0	0
		62	32061	74	M	MB	2024-05-04	5
		63	32068	35	M	MB	5.25	6
		64	32070	30	F	PB	0	0
		65	32071	32	F	MB	1.25	4
		66	32072	62	M	MB	2	4
		67	32077	48	M	MB	3.25	4
		68	32079	57	F	OD	0	0
		69	32081	66	F	PB	0	0
		70	32082	62	F	MB	0.5	2
		71	32088	28	M	MB	5	6
		72	32090	37	M	OD	0	0
		73	32091	38	M	OD	0	0
		74	32092	67	M	OD	0	0
		75	32094	35	F	OD	0	0
		76	32098	57	M	MB	4.75	5
		77	32099	49	M	MB	2024-05-04	0
		78	32100	50	M	MB	2.75	0
		79	32101	45	M	OD	0	0
		80	32105	64	M	OD	0	0
		81	32106	35	M	MB	1	2
		82	32108	37	F	MB	1.75	0
		83	32109	73	M	OD	0	0
		84	32110	80	M	PB	0	0
		85	32111	43	M	OD	0	0
		86	32118	72	F	OD	0	0
		87	32119	41	M	MB	3.75	4
		88	32125	56	M	OD	0	0
		89	32127	30	F	OD	0	0
		90	32134	55	M	OD	0	0
		91	32141	51	M	OD	0	0
		92	32142	56	F	OD	0	0
		93	32147	58	F	OD	0	0
		94	32149	29	M	OD	0	0
		95	32157	15	F	OD	0	0
		96	32159	56	F	OD	0	0
		97	32160	58	F	OD	0	0
		98	32161	24	M	OD	0	0
		99	32162	74	M	OD	0	0
		100	32163	68	M	OD	0	0
		101	32165	45	F	OD	0	0
		102	32167	36	F	MB	2024-05-04	NR
		103	32178	60	F	MB	2.75	5
		104	32179	22	M	MB	5.25	5
		105	32180	23	M	MB	0.75	0
		106	32186	54	M	OD	0	0
		107	32187	67	M	PB	0	NR
		108	32188	53	F	PB	0	NR
		109	32189	73	F	OD	0	0
		110	32190	67	M	PB	0	0
		111	32191	49	F	OD	0	0
		112	32195	44	F	PB	0	0
		113	32205	40	F	PB	0	0
		114	32209	43	M	OD	0	0
		115	32213	61	M	MB	5	6
