# Supplementary material for: Validation of the performance of a point of care molecular test for leprosy: From a simplified DNA extraction protocol to a portable qPCR
Source: PLoS Negl Trop Dis. 2024 Oct 7;18(10):e0012032. doi: 10.1371/journal.pntd.0012032 (PMC11573133; doi:10.1371/journal.pntd.0012032)
Supplement: S2 Table — Shown are the protocols and reagents with their respective concentrations and volumes necessary for the preparation of lysis solutions evaluated in DNA extraction from 3 mm skin fragment of swine skin; *PBS: Phosphate Buffered Saline; NH4OH: ammonium hydroxide; Tx100: Triton X-100; SDS: Sodium Dodecyl Sulfate. Initially, all solutions were tested using porcine skin as the experimental model. Following the identification of the most effective lysis solution, which was solution 2, we proceeded to evaluate using skin biopsies from human patients. (XLSX) [file pntd.0012032.s002.xlsx]

## Sheet: Planilha1
		Solution	Skin	PBS	Guanidine	ProteinaseK	Urea	NH4OH	Tx100	SDS	Nuclease-free water	Total	[Final]
		[Stock]	Biopsy	5.8 mM	6 M	20 mg/mL	8 M	71 mM	0.1	0.1			Guanidine	Urea	NH4OH
		1	3 mm	200 µL	200 µL	8 µL	160 µL	-	32 µL	-		600 µL	2	2	-
		2	3 mm	366 µL	-	14.6 µL	146 µL	-	-	-	73.4 µL	600 µL	-	2	-
		3	3 mm	-	286 µL	29 µL	286 µL	-	-	-		600 µL	3	4	-
		4	3 mm	-	428 µL	34 µL	-	-	138 µL	-		600 µL	4	-	-
		5	3 mm	-	540 µL	60 µL	-	-	-	-		600 µL	5	-	-
		6	3 mm	-	-	-	-	540 µL	-	60 µL		600 µL	-	-	0.06
