# Supplementary material for: Validation of the performance of a point of care molecular test for leprosy: From a simplified DNA extraction protocol to a portable qPCR
Source: PLoS Negl Trop Dis. 2024 Oct 7;18(10):e0012032. doi: 10.1371/journal.pntd.0012032 (PMC11573133; doi:10.1371/journal.pntd.0012032)
Supplement: S5 Table — Ct scores are observed for each target (16S rRNA, RLEP, and 18S rRNA) obtained in qPCR analyses on the Q3-Plus and Quantstudio-5 equipment. Clinical outcome data (clinical evaluation) are also presented. (XLSX) [file pntd.0012032.s005.xlsx]

## Sheet: Planilha1
ID	SampleNumber	ClinicalOutcome	iB	ClinicalOutcomeClass	X16S_QS-5_UREA	RLEP_QS-5_UREA	X18S_QS-5_UREA	Result_QS-5_UREA	X16S_Q3_UREA	RLEP_Q3_UREA	X18S_Q3_UREA	Result_Q3_UREA	X16S_QS-5_QIAGEN	RLEP_QS-5_QIAGEN	X18S_QS-5_QIAGEN	Result_QS-5_QIAGEN	Monoplex (16S)	Monoplex 16S
1	32088	MB	5	POS	23.67	21.15	17.31	POS	25.87	2024-02-25	19.38	POS	25.67	23.40	20.40	POS	26.28	POS
2	32098	MB	4.75	POS	24.95	22.81	18.47	POS	2024-09-28	26.14	21.22	POS	24.31	21.97	19.66	POS	2024-06-26	POS
3	32106	MB	1	POS	33.20	30.80	20.18	POS	35.47	35.44	22.45	POS	29.64	2024-03-27	17.96	POS	31.93	POS
4	32099	MB	2024-05-04	POS	31.70	2024-11-29	17.24	POS	34.54	33.00	19.36	POS	36.46	31.02	19.65	UND	34.93	POS
5	32108	MB	1.75	POS	35.72	32.62	21.24	UND	Indeter.	Indeter.	25.49	NEG	34.18	30.45	20.93	POS	35.27	POS
6	32100	MB	2.75	POS	27.81	25.80	20.75	POS	30.33	29.46	22.46	POS	26.29	21.58	2024-03-18	POS	25.36	POS
7	31013	MB	NR	POS	39.53	40.67	2024-07-22	NEG	Indeter.	Indeter.	22.36	NEG	32.35	29.43	17.69	POS	33.78	POS
8	30847	MB	1	POS	34.67	33.18	19.60	POS	37.62	37.55	2024-05-21	UND	Indeter.	35.04	34.57	NEG	35.44	POS
9	32110	PB	0	POS	44.57	40.11	18.59	NEG	Indeter.	Indeter.	20.18	NEG	34.82	32.34	19.58	POS	36.69	POS
10	30996	PB	0	POS	40.16	38.18	22.24	NEG	Indeter.	Indeter.	24.16	NEG	Indeter.	35.30	33.80	NEG	37.5	UND
11	31071	PB	0	POS	36.47	39.56	23.75	NEG	Indeter.	Indeter.	24.84	NEG	Indeter.	33.96	17.66	UND	indeter.	NEG
12	30998	PB	NR	POS	35.52	36.57	20.23	NEG	Indeter.	43.70	20.94	NEG	35.91	33.42	19.45	UND	indeter.	NEG
13	32094	OD	0	NEG	Indeter.	39.48	22.61	NEG	Indeter.	Indeter.	30.54	NEG	Indeter.	33.59	19.25	UND	indeter.	NEG
14	32111	OD	0	NEG	Indeter.	40.22	19.84	NEG	Indeter.	Indeter.	22.74	NEG	Indeter.	35.30	2024-10-24	NEG	indeter.	NEG
15	32092	OD	0	NEG	44.58	42.83	24.17	NEG	Indeter.	Indeter.	27.22	NEG	35.28	32.62	2024-06-18	POS	indeter.	NEG
16	32101	OD	0	NEG	41.20	38.96	22.64	NEG	Indeter.	Indeter.	25.62	NEG	35.95	33.16	18.50	UND	36.87	POS
17	32105	OD	0	NEG	Indeter.	40.31	21.43	NEG	Indeter.	Indeter.	23.35	NEG	44.00	33.71	19.73	UND	indeter.	NEG
18	32090	OD	0	NEG	Indeter.	38.25	20.30	NEG	Indeter.	Indeter.	22.43	NEG	Indeter.	34.05	19.36	UND	indeter.	NEG
19	32091	OD	0	NEG	Indeter.	36.90	20.29	NEG	Indeter.	42.90	22.36	NEG	39.07	34.14	18.39	UND	indeter.	NEG
20	32109	OD	0	NEG	34.31	33.12	21.55	POS	35.95	39.68	23.52	UND	33.55	30.69	19.47	POS	35.61	POS
21	31581	OD	0	NEG	38.84	41.08	19.63	NEG	Indeter.	Indeter.	21.89	NEG	Indeter.	33.87	17.38	UND	indeter.	NEG
22	31698	OD	0	NEG	38.27	39.05	22.27	NEG	35.35	39.19	24.46	POS	Indeter.	34.04	20.27	UND	indeter.	NEG
23	31046	OD	0	NEG	38.83	Indeter.	21.94	NEG	Indeter.	Indeter.	22.84	NEG	41.34	33.79	19.40	UND	indeter.	NEG
24	30997	OD	NR	NEG	39.23	Indeter.	21.69	NEG	Indeter.	Indeter.	22.29	NEG	35.82	31.86	2024-11-20	UND	indeter.	NEG
25	32118	OD	0	NEG	Indeter.	35.84	20.38	NEG	Indeter.	Indeter.	24.54	NEG	41.11	39.63	19.14	NEG	indeter.	NEG
26	32119	MB	3.75	POS	29.25	35.93	2024-05-20	NEG	31.48	30.18	21.60	POS	26.54	24.13	18.93	POS	2024-09-27	POS
27	32125	OD	0	NEG	39.15	39.29	21.73	NEG	36.41	Indeter.	24.49	UND	33.78	32.02	19.16	POS	35.86	POS
28	32127	OD	0	NEG	Indeter.	Indeter.	19.82	NEG	36.25	Indeter.	22.89	UND	Indeter.	36.77	17.99	NEG	indeter.	NEG
29	32134	OD	0	NEG	Indeter.	39.06	22.28	NEG	44.52	Indeter.	24.48	NEG	Indeter.	35.90	19.95	NEG	indeter.	NEG
30	32141	OD	0	NEG	35.54	33.31	27.87	POS	36.48	38.63	20.48	POS	33.66	30.81	19.36	POS	34.78	POS
31	32142	OD	0	NEG	Indeter.	40.36	19.82	NEG	35.18	Indeter.	22.00	UND	34.97	32.80	18.81	POS	indeter.	NEG
32	32147	OD	0	NEG	Indeter.	40.06	18.18	NEG	Indeter.	Indeter.	20.74	NEG	Indeter.	32.10	18.82	UND	indeter.	NEG
33	32157	OD	0	NEG	Indeter.	39.12	2024-02-19	NEG	Indeter.	Indeter.	2024-08-21	NEG	40.98	34.36	19.15	UND	indeter.	NEG
34	32159	OD	0	NEG	Indeter.	39.38	28.25	NEG	23.34	Indeter.	20.95	UND	39.29	35.16	18.87	NEG	indeter.	NEG
35	32160	OD	0	NEG	32.62	29.76	27.81	POS	34.54	34043	2024-02-21	POS	32.40	30.61	19.21	POS	34.44	POS
36	32161	OD	0	NEG	Indeter.	Indeter.	20.13	NEG	Indeter.	Indeter.	22.58	NEG	Indeter.	36.95	18.76	NEG	indeter.	NEG
37	32162	OD	0	NEG	Indeter.	Indeter.	28.43	NEG	Indeter.	Indeter.	22.53	NEG	Indeter.	36.62	19.93	NEG	indeter.	NEG
38	32163	OD	0	NEG	Indeter.	37.19	22.91	NEG	36.19	Indeter.	24.64	UND	Indeter.	35.39	19.76	NEG	indeter.	NEG
39	32165	OD	0	NEG	38.28	35.69	21.38	NEG	Indeter.	44.84	23.98	NEG	Indeter.	31.48	18.24	UND	36.3	POS
40	32167	MB	2024-05-04	POS	25.62	22.85	19.81	POS	2024-01-28	27.33	21.74	POS	25.36	22.72	2024-11-18	POS	26.73	POS
41	32178	MB	2.75	POS	24.69	21.79	18.41	POS	26.44	25.71	19.77	POS	24.36	21.93	19.46	POS	2024-05-25	POS
42	32179	MB	5.25	POS	22.60	19.84	18.29	POS	24.82	2024-07-24	20.19	POS	24.24	21.94	19.65	POS	2024-08-25	POS
43	32180	MB	0.75	POS	33.33	30.23	19.52	POS	38.91	35.47	21.17	UND	28.68	2024-09-26	18.83	POS	2024-01-30	POS
44	32186	OD	0	NEG	Indeter.	36.66	2024-05-18	NEG	Indeter.	Indeter.	2024-02-19	NEG	Indeter.	37.24	19.25	NEG	indeter.	NEG
45	32187	PB	0	POS	40.77	36.99	20.72	NEG	Indeter.	Indeter.	23.38	NEG	29.65	2024-09-27	18.59	POS	indeter.	NEG
46	32188	PB	0	POS	Indeter.	39.23	20.68	NEG	36.88	Indeter.	22.96	UND	Indeter.	38.07	17.40	NEG	indeter.	NEG
47	32189	OD	0	NEG	35.48	36.41	21.22	NEG	Indeter.	Indeter.	22.59	NEG	Indeter.	37.60	18.91	NEG	indeter.	NEG
48	32190	PB	0	POS	35.20	31.79	19.84	POS	35.17	38.09	21.22	POS	Indeter.	32.71	19.55	UND	37	UND
49	32191	OD	0	NEG	Indeter.	Indeter.	21.93	NEG	36.17	Indeter.	23.69	UND	Indeter.	33.89	19.30	UND	indeter.	NEG
50	32195	PB	0	POS	35.21	33.63	18.62	POS	Indeter.	41.37	20.50	NEG	Indeter.	34.96	16.60	NEG	36.7	UND
51	32205	PB	0	POS	35.46	34.62	27.68	NEG	41.20	Indeter.	21.18	NEG	Indeter.	36.34	20.20	NEG	indeter.	NEG
52	32209	OD	0	NEG	36.55	35.35	19.94	NEG	37.58	Indeter.	21.36	NEG	Indeter.	37.16	20.49	NEG	indeter.	NEG
53	32213	MB	5	POS	22.48	19.55	18.41	POS	24.88	2024-06-23	19.72	POS	26.29	25.26	21.69	POS	2024-07-26	POS
