# Supplementary material for: Validation of the performance of a point of care molecular test for leprosy: From a simplified DNA extraction protocol to a portable qPCR
Source: PLoS Negl Trop Dis. 2024 Oct 7;18(10):e0012032. doi: 10.1371/journal.pntd.0012032 (PMC11573133; doi:10.1371/journal.pntd.0012032)
Supplement: S6 Table — (XLSX) [file pntd.0012032.s006.xlsx]

## Sheet: Planilha1
Ct valeus from qPCR analyses using synthetic DNA and DNA extracted from M. leprae cells for standar curve determination on the Q3-Plus or QuantStudio 5 instruments
Q3-Plus				Quantstudio				Q3-Plus				Quantstudio
gBLock	Ct values			gBlock	Ct values			M.leprae cells	Ct values			M.leprae cells	Ct values
Log copies	16S rRNA	RLEP		Log copies	16S rRNA	RLEP		Log genome-equivalents/μL	16S rRNA	RLEP		Log genome-equivalents/μL	16S rRNA	RLEP
5	21.89	26.53		5	19.92	21.56		6	23.74	23.54		6	2024-08-23	2024-01-20
	2024-08-22	25.93			19.34	21.23			23.87	23.83			23.13	19.97
4	23.80	2024-09-29		4	22.34	24.36			23.70	23.82		5	26.35	23.29
	23.65	2024-05-29			22.37	24.38		5	27.30	26.26			26.42	23.32
	23.90	29.30		3	25.70	27.51			27.41	26.38		4	29.68	26.87
3	27.51	32.79			25.39	27.43			27.72	25.88			29.71	26.63
	27.57	32.93			25.71	27.68		4	29.71	28.25			29.56	26.75
	27.36	32.44		2	28.58	30.87			32.19	29.28		3	34.72	29.71
2	31.88	37.04			28.94	31.79			30.40	29.36			33.99	29.81
	31.75	36.63			28.28	30.49			30.49	29.35			32.71	29.50
	31.52	36.89			28.76	2024-07-31		3	32.49	31.27		2	35.62	33.71
	31.65	36.81		1	33.93	0.00			33.08	31.29			0.00	32.90
1	33.33	38.88			33.07	0.00			33.46	31.45			36.12	33.46
	33.25	37.10			33.79	0.00			32.24	31.32			0.00	33.19
	0.00	0.00			34.33	0.00			32.29	2024-07-31			33.60	32.80
	34.28	37.69			32.61	34.37		2	34.61	34.41			0.00	34.19
	33.72	38.86			32.46	0.00			35.24	33.74			0.00	33.95
0	0.00	45.66			31.84	34.12			35.58	35.37			0.00	33.64
	0.00	43.71			31.96	34.53			34.88	34.04			0.00	32.95
	0.00	46.21			33.55	0.00			34.45	35.05			0.00	33.79
	34.69	37.89			33.62	0.00			35.00	33.58		1	0.00	0.00
	0.00	0.00		0	34.01	36.31			34.56	34.37			41.38	34.84
	0.00	44.97			0.00	0.00			34.89	34.62			40.07	35.97
	0.00	49.74			37.65	0.00			0.00	34.31			0.00	36.99
	34.56	38.25			34.84	35.23		1	0.00	0.00			0.00	36.45
	0.00	0.00			39.21	39.27			0.00	39.52			0.00	35.02
					33.89	36.27			0.00	43.03			0.00	35.77
					0.00	0.00			0.00	0.00			0.00	0.00
					0.00	0.00			0.00	40.05			0.00	34.99
					0.00	0.00			0.00	0.00			0.00	0.00
					33.63	35.59			0.00	0.00		0	0.00	35.97
				-1	35.96	39.39			0.00	0.00			0.00	38.90
					0.00	38.32			0.00	0.00			0.00	37.11
					40.47	0.00							0.00	37.56
					0.00	0.00							0.00	37.64
					34.99	37.54							40.47	37.92
					35.15	40.33							0.00	36.46
					0.00	0.00							0.00	36.85
					35.84	0.00							0.00	36.17
					34.61	0.00							0.00	0.00
					0.00	36.24
