# Supplementary material for: Validation of the performance of a point of care molecular test for leprosy: From a simplified DNA extraction protocol to a portable qPCR
Source: PLoS Negl Trop Dis. 2024 Oct 7;18(10):e0012032. doi: 10.1371/journal.pntd.0012032 (PMC11573133; doi:10.1371/journal.pntd.0012032)
Supplement: S7 Table — (XLSX) [file pntd.0012032.s007.xlsx]

## Sheet: Planilha1
		Target	Synthetic DNA	Repeatability												Reproducibility
				Operator 1				Operator 2				Operator 3				Interoperator
		Mean Ct	Copies/μL	mean	desv	desvpad	%rRSD	mean	desv	desvpad	%rRSD	mean	desv	desvpad	%rRSD	mean	desv	desvpad	%rRSD
		16S rRNA	1.00E+04	22.83	0.25	0.32	1.41	22.78	0.26	0.35	1.55	22.66	0.1	0.15	0.68	22.76	0.06	0.09	0.39
			1.00E+03	26.61	0.11	0.15	0.55	2024-06-26	0.12	0.16	0.61	26.62	0.07	0.09	0.35	26.61	0.01	0.01	0.05
			1.00E+02	2024-05-30	0.3	0.39	1.31	29.75	0.14	0.19	0.65	30.16	0.3	0.43	1.43	29.99	0.16	0.21	0.71
			1.00E+01	33.71	0.91	1.18	3.49	34.07	1.34	1.97	2024-08-05	34.4	0.6	0.6	1.73	34.06	0.23	0.34	2024-01-01
			1.00E+00	34.65	0.51	0.74	2.13	36.47	1.14	1.44	3.96	36.67	2.39	3.39	9.23	35.93	0.85	2024-11-01	2024-09-03
		Mean Ct	1.00E+04	28.77	0.23	0.32	1.13	29.19	0.96	1.27	4.34	28.56	0.51	0.68	2.38	28.84	0.23	0.32	2024-11-01
		RLEP	1.00E+03	31.84	0.21	0.28	0.87	32.36	0.61	0.8	2.46	32.03	0.18	0.24	0.76	32.07	0.19	0.26	0.82
			1.00E+02	35.2	0.26	0.34	0.97	34.9	0.25	0.35	1	35.3	0.51	0.67	1.91	35.13	0.15	0.21	0.59
			1.00E+01	38.75	0.92	2024-07-01	2.75	38.72	1.24	1.61	4.17	39.1	0.17	0.26	0.66	38.86	0.16	0.21	0.55
			1.00E+00	40.44	1.46	2024-06-02	2024-01-05	38.11	*	*		38.7	0.94	1.33	3.44	39.08	0.91	1.21	2024-01-03
