# Supplementary material for: Validation of the performance of a point of care molecular test for leprosy: From a simplified DNA extraction protocol to a portable qPCR
Source: PLoS Negl Trop Dis. 2024 Oct 7;18(10):e0012032. doi: 10.1371/journal.pntd.0012032 (PMC11573133; doi:10.1371/journal.pntd.0012032)
Supplement: S8 Table — (XLSX) [file pntd.0012032.s008.xlsx]

## Sheet: Planilha1
		Target	16S rRNA									RLEP
			Op. 1			Op. 2			Op. 3			Op. 1			Op. 2			Op. 3
		Copies/µL	Day 1	Day 2	Day 3	Day 1	Day 2	Day 3	Day 1	Day 2	Day 3	Day 1	Day 2	Day 3	Day 1	Day 2	Day 3	Day 1	Day 2	Day 3
	Ct Values	10000	22.96	2024-07-23	22.46	22.87	2024-09-23	22.39	22.66	22.81	22.51	28.80	2024-08-29	28.43	28.64	30.63	28.29	2024-01-28	28.35	29.32
		1000	26.53	26.78	26.51	26.78	26.54	26.47	26.65	26.69	26.52	31.53	32.06	31.93	32.00	33.27	31.80	31.76	32.12	32.22
		100	30.23	30.32	29.60	29.62	0.00	29.89	29.71	30.57	30.22	35.06	35.59	34.96	34.66	0.00	35.15	34.53	35.80	35.56
		10	34.80	34.89	33.70	36.07	31.38	0.00	0.00	34.76	0.00	39.37	39.76	37.80	39.48	36.86	0.00	0.00	38.85	0.00
			32.12	0.00	33.04	34.74	0.00	34.08	0.00	34.92	33.50	37.41	0.00	39.42	0.00	0.00	39.81	0.00	39.09	39.36
		1	0.00	35.88	0.00	35.45	0.00	0.00	0.00	41.45	0.00	0.00	0.00	0.00	0.00	0.00	0.00	0.00	0.00	0.00
			0.00	34.71	0.00	34.51	0.00	0.00	0.00	0.00	0.00	0.00	0.00	0.00	0.00	0.00	0.00	0.00	0.00	0.00
			0.00	0.00	0.00	36.03	0.00	0.00	33.61	0.00	36.40	0.00	0.00	0.00	0.00	0.00	0.00	37.76	0.00	0.00
			34.14	0.00	0.00	38.43	0.00	0.00	0.00	35.21	0.00	38.98	0.00	0.00	0.00	0.00	0.00	0.00	0.00	0.00
			34.51	34.03	0.00	0.00	0.00	0.00	0.00	0.00	0.00	41.90	0.00	0.00	0.00	0.00	0.00	39.64	0.00	0.00
			0.00	0.00	0.00	37.67	0.00	36.71	0.00	0.00	0.00	0.00	0.00	0.00	0.00	0.00	38.11	0.00	0.00	0.00
