# Supplementary material for: Validation of the performance of a point of care molecular test for leprosy: From a simplified DNA extraction protocol to a portable qPCR
Source: PLoS Negl Trop Dis. 2024 Oct 7;18(10):e0012032. doi: 10.1371/journal.pntd.0012032 (PMC11573133; doi:10.1371/journal.pntd.0012032)
Supplement: S9 Table — Ct scores are observed for each target (16S rRNA, RLEP, and 18S rRNA) obtained in qPCR analyses on the Q3-Plus and Quantstudio-5 equipment. Clinical outcome data (clinical evaluation) are also presented. (XLSX) [file pntd.0012032.s009.xlsx]

## Sheet: Planilha1
ID	SampleNumber	ClinicalOutcome	iB	X16S_QS-5	RLEP_QS-5	X18S_QS-5	Result_QS-5	X16S_Q3	RLEP_Q3	X18S_Q3	Result_Q3	Monoplex (16S)	Monoplex (16S)	ClinicalOutcomeClass
1	31616	PB	0	Indeter	34.31	17.94	UND	indeter.	40.97	18.47	NEG	37.30	POS	POS
2	31592	PB	0	35.63	29.99	18.30	UND	35.06	34.80	19.27	UND	34.70	POS	POS
3	31607	PB	0	43.26	34.74	16.63	NEG	34.94	43.75	17.30	UND	39.30	NEG	POS
4	31762	PB	0	indeter.	33.04	18.27	UND	41.87	37.07	18.58	UND	36.79	UND	POS
5	31785	PB	0	indeter.	32.37	17.62	UND	indeter.	38.36	17.67	UND	0.00	NEG	POS
6	31563	PB	0	indeter.	35.44	18.43	NEG	44.93	40.49	19.58	NEG	0.00	NEG	POS
7	31604	PB	0	36.00	33.16	18.77	UND	indeter.	40.44	19.38	NEG	36.90	UND	POS
8	31582	PB	0	36.76	36.78	18.85	NEG	42.48	40.96	19.63	NEG	0.00	NEG	POS
9	31638	PB	NR	33.27	30.73	2024-06-19	POS	38.99	33.81	19.88	POS	35.20	POS	POS
10	31795	PB	0	31.81	28.82	17.50	POS	33.60	32.75	2024-07-18	POS	35.00	POS	POS
11	31615	MB	NR	26.93	23.66	19.69	POS	28.65	26.86	2024-04-20	POS	29.30	POS	POS
12	31646	MB	NR	2024-07-30	26.58	20.21	POS	31.21	29.84	21.53	POS	31.00	POS	POS
13	31571	MB	5	28.97	25.97	17.26	POS	30.67	29.27	19.85	POS	33.90	POS	POS
14	31800	MB	0	33.7	30.84	19.86	POS	42.09	34.47	2024-03-20	UND	36.20	POS	POS
15	31692	MB	NR	23.42	20.31	18.00	POS	25.00	23.75	2024-02-19	POS	26.80	POS	POS
16	31605	MB	3	28.26	25.44	16.44	POS	29.99	29.22	2024-06-17	POS	31.30	POS	POS
17	31782	MB	4	2024-09-23	20.83	18.42	POS	25.14	24.31	18.91	POS	26.00	POS	POS
18	31784	MB	NR	20.81	17.72	18.49	POS	21.97	2024-03-22	19.27	POS	22.50	POS	POS
19	31566	MB	4	27.33	24.22	18.98	POS	28.71	27.74	20.18	POS	29.50	POS	POS
20	31649	MB	5	23.53	20.47	18.52	POS	24.86	24.67	19.44	POS	25.84	POS	POS
21	31656	OD	NR	indeter.	35.45	17.14	NEG	41.07	43.29	2024-05-17	NEG	0.00	NEG	NEG
22	31581	OD	0	indeter.	35.72	16.91	NEG	indeter.	indeter.	17.56	NEG	0.00	NEG	NEG
23	31683	OD	0	indeter.	indeter.	19.28	NEG	indeter.	indeter.	19.86	NEG	0.00	NEG	NEG
24	31682	OD	0	42.91	indeter.	2024-08-16	NEG	indeter.	indeter.	17.87	NEG	0.00	NEG	NEG
25	31667	OD	0	43.11	indeter.	19.36	NEG	indeter.	indeter.	20.86	NEG	0.00	NEG	NEG
26	31622	OD	0	indeter.	34.98	2024-12-17	NEG	indeter.	42.86	2024-06-18	NEG	0.00	NEG	NEG
27	31629	OD	0	indeter.	indeter.	18.94	NEG	indeter.	indeter.	19.67	NEG	0.00	NEG	NEG
28	31626	OD	0	indeter.	indeter.	18.43	NEG	indeter.	indeter.	19.29	NEG	0.00	NEG	NEG
29	31567	OD	0	indeter.	32.49	18.76	UND	indeter.	40.45	18.89	NEG	37.40	UND	NEG
30	31601	OD	0	indeter.	33.37	18.81	UND	37.76	38.67	19.72	UND	0.00	NEG	NEG
31	31700	OD	0	indeter.	35.17	19.25	NEG	indeter.	43.21	2024-07-20	NEG	0.00	NEG	NEG
32	31686	OD	0	indeter.	34.59	18.93	NEG	indeter.	42.89	19.73	NEG	38.00	UND	NEG
33	31935	MB	4	30.51	28.52	18.95	POS	33.20	32.05	21.45	POS	32.36	POS	POS
34	31932	MB	2.75	27.23	2024-01-25	19.98	POS	28.69	27.93	21.87	POS	28.80	POS	POS
35	31907	MB	5	24.58	22.13	18.00	POS	26.40	25.23	2024-04-21	POS	23.34	POS	POS
36	31958	OD	0	indeter.	37.16	18.00	NEG	37.61	indeter.	20.18	NEG	0.00	NEG	NEG
37	31957	MB	3.75	28.71	26.52	19.43	POS	31.09	29.90	22.24	POS	30.23	POS	POS
38	31979	OD	0	32.61	30.40	18.65	POS	34.29	33.89	20.36	POS	35.19	POS	NEG
39	31985	PB	0	indeter.	43.83	17.98	NEG	indeter.	indeter.	19.58	NEG	0.00	NEG	POS
40	31995	OD	0	35.18	32.70	2024-10-19	POS	40.43	37.63	20.96	UND	0.00	NEG	NEG
41	31996	OD	0	2024-02-26	23.84	17.74	POS	27.77	26.76	2024-03-20	POS	27.90	POS	NEG
42	32012	MB	2024-05-04	2024-04-25	22.79	19.74	POS	25.90	2024-04-25	20.76	POS	26.18	POS	POS
43	32025	MB	5	23.54	2024-06-21	19.18	POS	24.89	2024-12-24	20.62	POS	24.64	POS	POS
44	32021	MB	3.25	2024-07-22	19.68	17.75	POS	25.90	24.74	21.29	POS	25.19	POS	POS
45	32035	PB	0	indeter.	35.35	18.97	NEG	indeter.	indeter.	2024-03-21	NEG	0.00	NEG	POS
46	32033	MB	5.75	21.84	19.51	19.39	POS	23.25	22.48	21.00	POS	25.64	POS	POS
47	32036	MB	4	2024-01-23	20.57	19.77	POS	24.36	2024-05-24	2024-10-21	POS	30.20	POS	POS
48	32037	PB	0	indeter.	37.53	2024-02-19	NEG	38.32	indeter.	2024-05-20	NEG	0.00	NEG	POS
49	32038	OD	0	indeter.	40.17	18.75	NEG	indeter.	indeter.	2024-02-21	NEG	0.00	NEG	NEG
50	32046	OD	0	41.24	35.53	2024-03-19	NEG	indeter.	42.82	20.98	NEG	0.00	NEG	NEG
51	32057	PB	0	35.78	34.83	18.31	NEG	35.23	indeter.	20.21	UND	0.00	NEG	POS
52	32061	MB	2024-05-04	24.45	21.94	18.60	POS	25.90	24.34	2024-05-20	POS	25.69	POS	POS
53	32070	PB	0	32.39	30.18	18.53	POS	indeter.	44.27	20.97	NEG	0.00	NEG	POS
54	32077	MB	3.25	23.27	21.14	2024-06-19	POS	24.51	23.79	20.61	POS	24.16	POS	POS
55	32072	MB	2	2024-08-25	22.56	18.70	POS	26.93	25.26	20.14	POS	25.93	POS	POS
56	32068	MB	5.25	25.42	22.82	18.96	POS	26.27	25.37	20.51	POS	26.48	POS	POS
57	32071	MB	1.25	26.75	24.38	18.78	POS	29.00	2024-08-28	21.37	POS	2024-05-28	POS	POS
58	32081	PB	0	indeter.	39.11	19.13	NEG	indeter.	indeter.	20.69	NEG	0.00	NEG	POS
59	32079	OD	0	37.16	37.26	20.35	NEG	indeter.	indeter.	22.58	NEG	0.00	NEG	NEG
60	32082	MB	0.5	35.06	31.40	19.80	POS	34.91	36.02	21.15	POS	35.16	POS	POS
61	32088	MB	5	25.67	23.40	20.40	POS	2024-10-28	27.13	22.94	POS	26.28	POS	POS
62	32094	OD	0	28.25	33.59	19.25	POS	indeter.	indeter.	21.57	NEG	0.00	NEG	NEG
63	32098	MB	4.75	24.31	21.97	19.66	POS	2024-10-26	24.83	20.81	POS	2024-06-26	POS	POS
64	31992	MB	5.25	24.41	22.28	16.43	POS	25.90	2024-06-25	17.86	POS	25.72	POS	POS
65	32022	MB	2024-05-04	33.15	31.53	20.15	POS	33.95	34.33	21.38	POS	36.80	UND	POS
66	32111	OD	0	35.60	35.30	2024-10-24	NEG	indeter.	43.77	19.94	NEG	0.00	NEG	POS
67	32118	OD	0	41.11	39.63	19.14	NEG	38.18	indeter.	21.54	NEG	0.00	NEG	NEG
68	32119	MB	3.75	26.54	24.13	18.93	POS	28.33	27.60	21.23	POS	27.90	POS	POS
69	32125	OD	0	33.78	32.02	19.16	POS	39.41	35.98	21.28	UND	35.86	POS	NEG
70	32127	OD	0	indeter.	36.77	17.99	NEG	indeter.	indeter.	19.66	NEG	0.00	NEG	NEG
71	32134	OD	0	39.27	35.90	19.95	NEG	indeter.	indeter.	21.26	NEG	0.00	NEG	NEG
72	32141	OD	0	33.66	30.81	19.36	POS	34.12	36.19	22.17	POS	34.78	POS	NEG
73	32142	OD	0	34.97	32.80	18.81	POS	indeter.	37.37	20.83	UND	0.00	NEG	NEG
74	32149	OD	0	indeter.	39.55	2024-09-17	NEG	41.99	indeter.	18.57	NEG	0.00	NEG	NEG
75	32147	OD	0	indeter.	37.10	18.82	NEG	indeter.	indeter.	2024-03-21	NEG	0.00	NEG	NEG
76	32159	OD	0	39.29	35.16	18.87	NEG	indeter.	indeter.	20.93	NEG	0.00	NEG	NEG
77	32160	OD	0	32.40	30.61	19.21	POS	35.54	37.97	21.46	POS	34.44	POS	NEG
78	32157	OD	0	40.98	34.36	19.15	UND	indeter.	40.96	21.17	NEG	0.00	NEG	NEG
79	32161	OD	0	indeter.	36.95	18.76	NEG	35.60	43.67	19.89	UND	0.00	NEG	NEG
80	32162	OD	0	indeter.	36.62	19.13	NEG	indeter.	44.07	20.99	NEG	0.00	NEG	NEG
81	32165	OD	0	indeter.	31.48	18.24	UND	35.72	35.95	20.17	POS	36.30	POS	NEG
82	32167	MB	2024-05-04	25.36	22.72	2024-11-18	POS	26.88	25.58	2024-11-20	POS	26.73	POS	POS
83	32178	MB	2.75	24.36	21.93	19.46	POS	25.76	24.24	20.83	POS	25.50	POS	POS
84	32179	MB	5.25	24.24	21.94	19.65	POS	26.56	25.72	20.26	POS	25.80	POS	POS
85	32180	MB	0.75	28.68	2024-09-26	18.83	POS	2024-12-30	28.43	20.60	POS	2024-10-30	POS	POS
86	32163	OD	0	37.98	35.39	19.79	NEG	indeter.	39.64	21.24	NEG	0.00	NEG	NEG
87	32187	PB	0	29.65	2024-09-27	18.59	POS	31.54	30.54	2024-04-20	POS	0.00	NEG	POS
88	32188	PB	0	indeter.	38.07	17.40	NEG	indeter.	44.75	18.83	NEG	0.00	NEG	POS
89	32186	OD	0	38.55	37.24	19.25	NEG	indeter.	indeter.	20.76	NEG	0.00	NEG	NEG
90	32190	PB	0	35.91	32.71	19.55	UND	35.43	40.05	21.48	UND	37.00	UND	POS
91	32191	OD	0	38.26	33.89	19.30	UND	37.05	39.06	21.13	UND	0.00	NEG	NEG
92	32195	PB	0	indeter.	34.96	16.60	NEG	indeter.	indeter.	18.59	NEG	36.70	UND	POS
93	32189	OD	0	indeter.	37.60	18.91	NEG	indeter.	indeter.	2024-12-21	NEG	0.00	NEG	NEG
94	32205	PB	0	indeter.	36.34	20.20	NEG	indeter.	indeter.	21.95	NEG	0.00	NEG	POS
95	32209	OD	0	indeter.	37.16	20.49	NEG	indeter.	44.16	21.26	NEG	0.00	NEG	NEG
